# Supplementary material for: Survey on Carbapenem-Resistant Bacteria in Pigs at Slaughter and Comparison with Human Clinical Isolates in Italy
Source: Antibiotics (Basel). 2022 Jun 7;11(6):777. doi: 10.3390/antibiotics11060777 (PMC9219774; doi:10.3390/antibiotics11060777)
Supplement: Supplementary file 1 [file antibiotics-11-00777-s001.zip]

Archive with 1 entries (1 files):
- antibiotics-1734202-supplementary.pdf
